# Supplementary material for: Acquired αSMA Expression in Pericytes Coincides with Aberrant Vascular Structure and Function in Pancreatic Ductal Adenocarcinoma
Source: Cancers (Basel). 2022 May 16;14(10):2448. doi: 10.3390/cancers14102448 (PMC9139959; doi:10.3390/cancers14102448)
Supplement: Supplementary file 1 [file cancers-14-02448-s001.zip]

Archive with 1 entries (1 files):
- cancers-1687358-supplementary.pdf
